# Supplementary material for: Phables: from fragmented assemblies to high-quality bacteriophage genomes
Source: Bioinformatics. 2023 Sep 21;39(10):btad586. doi: 10.1093/bioinformatics/btad586 (PMC10563150; doi:10.1093/bioinformatics/btad586)
Supplement: btad586_Supplementary_Data [file btad586_supplementary_data.zip]

Archive with 2 entries (2 files):
- Phables_running_time_and_memory.xlsx
- Phables_Supplementary_Material.pdf
