# Supplementary material for: Phables: from fragmented assemblies to high-quality bacteriophage genomes
Source: Bioinformatics. 2023 Sep 21;39(10):btad586. doi: 10.1093/bioinformatics/btad586 (PMC10563150; doi:10.1093/bioinformatics/btad586)
Supplement: btad586_Supplementary_Data [file btad586_supplementary_data.zip › Phables_running_time_and_memory.xlsx]

## Sheet: Phables core
Dataset	Run number	Running time (s)	Memory (kbytes)
Lake water	1	8.66	973592
	2	8.37	973908
	3	7.97	973908
	4	8.33	973828
	5	8.78	973756
	6	7.67	973808
	7	7.74	973816
	8	7.87	973812
	9	7.54	973816
	10	7.59	973816
	Mean	8.052	973806
Soil	1	12.33	2038348
	2	12.29	2038348
	3	12.01	2038376
	4	12.1	2038380
	5	11.64	2038380
	6	11.64	2038380
	7	11.45	2038392
	8	11.6	2038408
	9	11.41	2038392
	10	11.55	2038408
	Mean	11.802	2.03838e+06
Wastewater	1	5.58	272712
	2	4.91	272712
	3	5.36	272712
	4	5.02	272712
	5	5.22	272712
	6	4.68	272728
	7	4.81	272728
	8	4.69	272728
	9	4.92	272728
	10	4.77	272728
	Mean	4.996	272720
IBD	1	34.15	454456
	2	29.71	454668
	3	30.47	454568
	4	30.29	455604
	5	31.1	457524
	6	30.28	454660
	7	30.65	457232
	8	30.59	455608
	9	29.92	454660
	10	44.78	454724
	Mean	32.194	455370
Lake Water - metaSPAdes	1	126	2323744
	2	113	2327312
	3	116	2327860
	4	117	2328324
	5	113	2325292
	6	124	2324816
	7	113	2327728
	8	114	2327540
	9	115	2323464
	10	115	2323216
	Mean	116.6	2.32593e+06
Lake Water - MEGAHIT	1	115	3528084
	2	115	3528140
	3	110	3528132
	4	104	3528132
	5	110	3528140
	6	110	3528072
	7	110	3528132
	8	111	3528140
	9	124	3528140
	10	115	3528136
	Mean	112.4	3.52812e+06

## Sheet: Phables complete
Dataset	Run number	Running time (s)	Memory (kbytes)
Lake water	1	4123	22898024
	2	4079	23005296
	3	4213	22840248
	4	4174	23011964
	5	4128	23024324
	6	4126	23022708
	7	4102	23015864
	8	4177	23020152
	9	4062	23025476
	10	3907	23021600
	Mean	4109.1	2.29886e+07
		1 h 8 m 30 s
Soil	1	11320	44342492
	2	11799	44433424
	3	11919	43875252
	4	11464	46254860
	5	11299	42341276
	6	11152	39610492
	7	11277	41334920
	8	11225	41774664
	9	11256	41724916
	10	11633	45895404
	Mean	11434.4	43158770
		3 h 10 m 35 s
Wastewater	1	1658	16303932
	2	1622	16309260
	3	1627	16326884
	4	1637	16305360
	5	1642	16310084
	6	1645	16297784
	7	1641	16320644
	8	1638	16300752
	9	1638	16311936
	10	1631	16305544
	Mean	1637.9	16309218
		27 m 18 s
IBD	1	12154	16418944
	2	11954	16371968
	3	12116	16407176
	4	12059	16409760
	5	12710	16392700
	6	13162	16398476
	7	13027	16418644
	8	13093	16405672
	9	13115	16393280
	10	13116	16411056
	Mean	12650.6	1.64028e+07
		3 h 30 m 51 s
Lake Water - metaSPAdes	1	7366	16729596
	2	7339	16744544
	3	7251	16740328
	4	7311	16735080
	5	7011	16737956
	6	6953	16739452
	7	6931	16738940
	8	6911	16744468
	9	6924	16716344
	10	6872	16730524
	Mean	7086.9	1.67357e+07
		1 h 58 m 7 s
Lake Water - MEGAHIT	1	8204	52960768
	2	8172	52997144
	3	8144	52960980
	4	8156	52916108
	5	8018	52986084
	6	8118	52994108
	7	8105	53003276
	8	8056	53005312
	9	8140	52997028
	10	8331	52985196
	Mean	8144.4	5.29806e+07
		2 h 15 m 45 s
